# Supplementary material for: Prediabetes Is Associated with Increased Prevalence of Sleep-Disordered Breathing
Source: J Clin Med. 2022 Mar 4;11(5):1413. doi: 10.3390/jcm11051413 (PMC8910907; doi:10.3390/jcm11051413)
Supplement: Supplementary file 1 [file jcm-11-01413-s001.zip]

Archive with 1 entries (1 files):
- jcm-1594860-supplementary.pdf
